# Supplementary material for: Lusutrombopag is effective and safe in patients with chronic liver disease and severe thrombocytopenia: a multicenter retrospective study
Source: BMC Gastroenterol. 2020 Dec 14;20:427. doi: 10.1186/s12876-020-01573-9 (PMC7737263; doi:10.1186/s12876-020-01573-9)
Supplement: Supplementary file 1 — Additional file 1.Table S1. Data set of the present study [file 12876_2020_1573_MOESM1_ESM.xlsx]

## Sheet: Sheet1
Additional file 1: Table S1. Data set of the present study																																								Lusutorombopag treatment
					1st treatment										2nd treatment						3rd treatment						4th treatment						5th treatment
					platelet count (x104/mL)										platelet count (x104/mL)						platelet count (x104/mL)						platelet count (x104/mL)						platelet count (x104/mL)
Group	Sex	Age	Ethiology	PTF	Baseline	Maximum	Daya)	CP	ALBI	FIB4	M2BPGi	prodecure	S.V (ml)		Baseline	Maximum	Daya)	procedure	S.V (ml)		Baseline	Maximum	Daya)	procedure	S.V (mL)		Baseline	Maximum	Daya)	procedure	S.V (mL)		Baseline	Maximum	Daya)	procedure	S.V (mL)
A	1	70s	HCV（SVR）	0	4.6	13.1	11	5	-2.94	7.55	2.03	LRA	480
A	1	50s	HCV（nonSVR）	0	4.9	8.8	10	5	-2.68	6.37	8.08	LRA	754
A	1	80s	ALC	0	3.3	11.1	17	6	-1.58	19.29	11.37	ESD	242
A	1	60s	ALC	0	4.2	6.7	11	7	-1.92	12.08	N/A	EMR	602
A	1	60s	HBV	1	4.9	7.1	12	9	-1.34	9.46	13.38	RFA	837
A	0	50s	AIH	0	3.5	7.3	13	9	-0.63	15.54	20	TACE	368
A	1	60s	HCV（nonSVR）	1	4.3	8.5	13	6	-1.89	12.78	19.46	RFA	318
A	1	60s	HCV(SVR)	0	3.1	5.8	12	6	-2.92	15.65	3.85	odontectomy	1392
A	0	70s	HCV（nonSVR）	1	4.6	9.5	12	6	-1.65	16.61	14.16	TACE	467
A	0	70s	NASH	0	3.1	6.7	13	7	-1.54	21.98	8.84	LRA	501
A	1	60s	ALC	0	4.6	8.4	13	8	-1.34	12.33	11.75	TACE	717
A	0	70s	HCV（nonSVR）	1	4.7	14.4	15	6	-1.98	13.78	18.69	TACE	456
A	1	50s	HCV（nonSVR）	0	3.4	6.1	10	5	-2.89	6.6	3.37	TACE	817
A	0	30s	ALC	1	4.8	6.5	14	6	-2.15	4.74	4.04	TACE	1096
A	1	50s	HCV（SVR）	0	4.8	7.9	13	6	-2.43	6.87	3.1	LRA	506		4.7	8.7	14	LRA	434
A	0	60s	IPH	0	3.9	5.3	11	7	-2.05	21.01	14.79	EVL	661		3.1	6.9	13	EVL	658
A	0	70s	AIH	1	4.3	9.2	12	9	-1.88	15.9	8.56	TACE	794		3.9	8	12	TACE	707		4	7.3	12	TACE	853
A	0	60s	HCV（SVR）	0	3.8	6.4	12	8	-1.28	21.05	16.6	TACE	292		3.6	6.4	12	TACE	339		3.9	7.8	13	TACE	331
A	0	70s	HCV（nonSVR）	1	4.3	7.2	11	8	-1.15	16.12	N/A	TACE	207		4.8	14.1	15	TACE	168		4.6	9.8	15	TACE	174
A	0	60s	HCV（nonSVR）	1	4.4	5	8	6	-2.12	17.87	N/A	TACE	456		4.4	7.8	10	EVL	401		3.3	6.5	11	TACE	499
A	1	60s	ALC	1	4.6	6.9	14	7	-1.55	11.47	8.61	TACE	630		4.8	5.9	17	TACE	723		4.4	6.3	13	TACE	739
A	1	50s	NASH	1	4.3	8.6	14	8	-2.32	9.7	8.65	EVL	982		4.7	7.7	12	TACE	1028		4	9.9	13	TACE	1055		3.6	9.2	14	TACE	1089
A	1	60s	HBV	0	4.1	7.2	11	5	-2.42	8.01	4.08	Kidney	565		4.5	7.2	12	EVL	584		4.8	8.2	12	Kidney	645		3.6	11.6	14	TACE	589
B	1	50s	ALC	1	2.9	4.3	14	9	-1.52	12.46	14.51	TACE	1603
B	1	70s	NASH	1	3	4.5	10	9	-1.5	14.01	6.34	LRA	1107
B	0	60s	ALC	0	4	4.3	13	5	-2.54	12.06	7.13	EIS	656
B	1	60s	HCV（SVR）	1	2.5	4.7	16	7	-2.71	16.22	6.6	EVL	941
B	1	60s	ALC	1	3.1	3.4	14	6	-2.43	14.05	N/A	TACE	894		3.3	3.7	13	LRA	927
B	1	60s	HCV（nonSVR）	0	3.6	4.6	9	6	-2.94	9.09	N/A	TACE	794		4.4	4.6	16	TACE	832		4.8	6.3	14	TACE	853
B	1	60s	HCV（SVR）	0	2	4.1	12	5	-2.99	18.33	6.82	EVL	948		1.8	3.9	12	RFA	1112		2.6	3.3	10	EVL	1248		2.6	4.1	10	TACE	1331
B	0	70s	HCV（SVR）	1	3.9	4.5	11	6	-2.45	10.55	N/A	ESD	432		3.5	5.9	16	EVL	438		3.4	6	17	ESD	495		4.6	6.2	15	LRA	447		4.7	5.4	18	TACE	466
ALC, alcohol; NASH, non alcholoic steatohepatitis; HCV, hepatitis C virus; HBV,hepatitis B virus; AIH，autoimmune hepatitis；IPH，idiopathic portal hypertension； SVR，sustained virological response；PTF, experince of platelet transfusion; CP, child-Pugh score; TACE，transcatheter arterial chemoembolization；LRA，laparoscopic radiofrequency ablation；ESD，endoscopic submucosal dissection；EVL，endoscopic vari…
